# Supplementary material for: Subregional limbic radiomics on FDG-PET provides accurate early detection of Alzheimer’s disease
Source: BMC Med Imaging. 2026 Feb 19;26:98. doi: 10.1186/s12880-026-02168-8 (PMC12922427; doi:10.1186/s12880-026-02168-8)
Supplement: Supplementary file 1 — Supplementary Material 1 [file 12880_2026_2168_MOESM1_ESM.csv]

Feature	Subregion	Average (Voxel Number)
diagnostics_Mask-original_VoxelNum_203_lh	parasubiculum	53.69889225
diagnostics_Mask-original_VoxelNum_211_lh	HATA	46.55085599
diagnostics_Mask-original_VoxelNum_212_lh	fimbria	71.86377397
diagnostics_Mask-original_VoxelNum_215_lh	hippocampal-fissure	126.6978852
diagnostics_Mask-original_VoxelNum_226_lh	Hippocampal_tail	456.0322256
diagnostics_Mask-original_VoxelNum_233_lh	presubiculum-head	111.6072508
diagnostics_Mask-original_VoxelNum_234_lh	presubiculum-body	122.917422
diagnostics_Mask-original_VoxelNum_235_lh	subiculum-head	166.2678751
diagnostics_Mask-original_VoxelNum_236_lh	subiculum-body	200.0030211
diagnostics_Mask-original_VoxelNum_237_lh	CA1-head	490.8338369
diagnostics_Mask-original_VoxelNum_238_lh	CA1-body	93.0060423
diagnostics_Mask-original_VoxelNum_239_lh	CA3-head	97.42296073
diagnostics_Mask-original_VoxelNum_240_lh	CA3-body	74.33736153
diagnostics_Mask-original_VoxelNum_241_lh	CA4-head	118.5528701
diagnostics_Mask-original_VoxelNum_242_lh	CA4-body	98.9204431
diagnostics_Mask-original_VoxelNum_243_lh	GC-ML-DG-head	132.8962739
diagnostics_Mask-original_VoxelNum_244_lh	GC-ML-DG-body	104.8932528
diagnostics_Mask-original_VoxelNum_245_lh	molecular_layer_HP-head	261.8288016
diagnostics_Mask-original_VoxelNum_246_lh	molecular_layer_HP-body	160.8721047
diagnostics_Mask-original_VoxelNum_7001_lh	Lateral-nucleus	587.427996
diagnostics_Mask-original_VoxelNum_7003_lh	Basal-nucleus	383.0654582
diagnostics_Mask-original_VoxelNum_7005_lh	Central-nucleus	31.95770393
diagnostics_Mask-original_VoxelNum_7006_lh	Medial-nucleus	6.782608696
diagnostics_Mask-original_VoxelNum_7007_lh	Cortical-nucleus	16.46424975
diagnostics_Mask-original_VoxelNum_7008_lh	Accessory-Basal-nucleus	209.591138
diagnostics_Mask-original_VoxelNum_7009_lh	Corticoamygdaloid-transitio	137.367573
diagnostics_Mask-original_VoxelNum_7010_lh	Anterior-amygdaloid-area-AAA	25.54355017
diagnostics_Mask-original_VoxelNum_7015_lh	Paralaminar-nucleus	36.89728097
diagnostics_Mask-original_VoxelNum_203_rh	parasubiculum	53.69889225
diagnostics_Mask-original_VoxelNum_211_rh	HATA	46.55085599
diagnostics_Mask-original_VoxelNum_212_rh	fimbria	71.86377397
diagnostics_Mask-original_VoxelNum_215_rh	hippocampal-fissure	126.6978852
diagnostics_Mask-original_VoxelNum_226_rh	Hippocampal_tail	456.0322256
diagnostics_Mask-original_VoxelNum_233_rh	presubiculum-head	111.6072508
diagnostics_Mask-original_VoxelNum_234_rh	presubiculum-body	122.917422
diagnostics_Mask-original_VoxelNum_235_rh	subiculum-head	166.2678751
diagnostics_Mask-original_VoxelNum_236_rh	subiculum-body	200.0030211
diagnostics_Mask-original_VoxelNum_237_rh	CA1-head	490.8338369
diagnostics_Mask-original_VoxelNum_238_rh	CA1-body	93.0060423
diagnostics_Mask-original_VoxelNum_239_rh	CA3-head	97.42296073
diagnostics_Mask-original_VoxelNum_240_rh	CA3-body	74.33736153
diagnostics_Mask-original_VoxelNum_241_rh	CA4-head	118.5528701
diagnostics_Mask-original_VoxelNum_242_rh	CA4-body	98.9204431
diagnostics_Mask-original_VoxelNum_243_rh	GC-ML-DG-head	132.8962739
diagnostics_Mask-original_VoxelNum_244_rh	GC-ML-DG-body	104.8932528
diagnostics_Mask-original_VoxelNum_245_rh	molecular_layer_HP-head	261.8288016
diagnostics_Mask-original_VoxelNum_246_rh	molecular_layer_HP-body	160.8721047
diagnostics_Mask-original_VoxelNum_7001_rh	Lateral-nucleus	587.427996
diagnostics_Mask-original_VoxelNum_7003_rh	Basal-nucleus	383.0654582
diagnostics_Mask-original_VoxelNum_7005_rh	Central-nucleus	31.95770393
diagnostics_Mask-original_VoxelNum_7006_rh	Medial-nucleus	6.782608696
diagnostics_Mask-original_VoxelNum_7007_rh	Cortical-nucleus	16.46424975
diagnostics_Mask-original_VoxelNum_7008_rh	Accessory-Basal-nucleus	209.591138
diagnostics_Mask-original_VoxelNum_7009_rh	Corticoamygdaloid-transitio	137.367573
diagnostics_Mask-original_VoxelNum_7010_rh	Anterior-amygdaloid-area-AAA	25.54355017
diagnostics_Mask-original_VoxelNum_7015_rh	Paralaminar-nucleus	36.89728097
